# Supplementary material for: ﻿The complete chloroplast genome of Rhododendronambiguum and comparative genomics of related species
Source: Comp Cytogenet. 2024 Aug 5;18:143–59. doi: 10.3897/compcytogen.18.119929 (PMC11336383; doi:10.3897/compcytogen.18.119929)
Supplement: Supplementary material 2 — Ka/Ks ratios > 1 genes among Rhododendron chloroplast genomes [file comparative_cytogenetics-18-143_article-119929__-s002.xlsx]

## Sheet: 1
gene	species 1	species 2	Ka	Ks	Ka_Ks	EffectiveLen	AverageS-sites	AverageN-sites
accD	Rhododendron calophytum	Rhododendron platypodum	0.00865105	0.00713611	1.21229	1689	352	1337
	Rhododendron delavayi	Rhododendron latoucheae	0.0150885	0.0134132	1.1249	1029	225.667	803.333
	Rhododendron delavayi	Rhododendron molle	0.0149352	0.00888241	1.68143	1038	226.5	811.5
	Rhododendron delavayi	Rhododendron shanii	0.0427158	0.0318479	1.34124	1044	227.167	816.833
	Rhododendron delavayi	Rhododendron simsii	0.0210049	0.0158317	1.32676	1020	223.417	796.583
	Rhododendron delavayi	Rhododendron x pulchrum	0.019715	0.0158317	1.24528	1020	223.417	796.583
	Rhododendron griersonianum	Rhododendron shanii	0.0281002	0.0277857	1.01132	1599	333	1266
	Rhododendron griersonianum	Rhododendron simsii	0.0286275	0.0278742	1.02703	1575	328.917	1246.08
	Rhododendron platypodum	Rhododendron simsii	0.0302927	0.0247381	1.22453	1575	328.75	1246.25
atpF	Rhododendron datiandingense	Rhododendron griersonianum	0.00942668	0.00804297	1.17204	552	125	427
	Rhododendron griersonianum	Rhododendron kawakamii	0.00942668	0.00804297	1.17204	552	125	427
cemA	Rhododendron ambiguum	Rhododendron concinnum	0.0074907	0.00668156	1.1211	687	150.333	536.667
	Rhododendron concinnum	Rhododendron datiandingense	0.0074907	0.00668156	1.1211	687	150.333	536.667
	Rhododendron concinnum	Rhododendron delavayi	0.00749304	0.00667413	1.1227	687	150.5	536.5
	Rhododendron concinnum	Rhododendron griersonianum	0.00749304	0.00667413	1.1227	687	150.5	536.5
	Rhododendron concinnum	Rhododendron heense subsp lingbaoense	0.00749304	0.00667413	1.1227	687	150.5	536.5
	Rhododendron concinnum	Rhododendron huadingense	0.0074907	0.00668156	1.1211	687	150.333	536.667
	Rhododendron concinnum	Rhododendron kawakamii	0.0074907	0.00668156	1.1211	687	150.333	536.667
	Rhododendron concinnum	Rhododendron latoucheae	0.00937952	0.00667042	1.40614	687	150.583	536.417
	Rhododendron concinnum	Rhododendron micranthum	0.0074907	0.00668156	1.1211	687	150.333	536.667
	Rhododendron concinnum	Rhododendron molle	0.0112643	0.00668156	1.68588	687	150.333	536.667
	Rhododendron concinnum	Rhododendron oreodoxa var fargesii	0.00749304	0.00667413	1.1227	687	150.5	536.5
	Rhododendron concinnum	Rhododendron platypodum	0.00749304	0.00667413	1.1227	687	150.5	536.5
	Rhododendron concinnum	Rhododendron shanii	0.00749304	0.00667413	1.1227	687	150.5	536.5
	Rhododendron concinnum	Rhododendron simsii	0.0074907	0.00668156	1.1211	687	150.333	536.667
	Rhododendron concinnum	Rhododendron thymifolium	0.0074907	0.00668156	1.1211	687	150.333	536.667
	Rhododendron concinnum	Rhododendron x pulchrum	0.00937805	0.00667413	1.40514	687	150.5	536.5
matK	Rhododendron calophytum	Rhododendron concinnum	0.0102807	0.00585797	1.755	1518	342.75	1175.25
	Rhododendron calophytum	Rhododendron griersonianum	0.00856235	0.00584656	1.46451	1518	343.417	1174.58
	Rhododendron calophytum	Rhododendron henanense subsp lingbaoense	0.0077017	0.00584656	1.31731	1518	343.417	1174.58
	Rhododendron calophytum	Rhododendron oreodoxa var fargesii	0.0077017	0.00584656	1.31731	1518	343.417	1174.58
	Rhododendron calophytum	Rhododendron platypodum	0.00684594	0.00583519	1.17322	1518	344.083	1173.92
	Rhododendron concinnum	Rhododendron griersonianum	0.00683668	0.00586227	1.16622	1518	342.5	1175.5
	Rhododendron concinnum	Rhododendron henanense subsp lingbaoense	0.00597868	0.00586227	1.01986	1518	342.5	1175.5
	Rhododendron concinnum	Rhododendron oreodoxa var fargesii	0.00597868	0.00586227	1.01986	1518	342.5	1175.5
	Rhododendron concinnum	Rhododendron platypodum	0.00684058	0.00585083	1.16916	1518	343.167	1174.83
	Rhododendron concinnum	Rhododendron shanii	0.0102793	0.00880852	1.16697	1518	342.583	1175.42
	Rhododendron delavayi	Rhododendron griersonianum	0.00426987	0.00291546	1.46456	1518	343.667	1174.33
	Rhododendron delavayi	Rhododendron henanense subsp lingbaoense	0.00341395	0.00291546	1.17098	1518	343.667	1174.33
	Rhododendron delavayi	Rhododendron oreodoxa var fargesii	0.00341395	0.00291546	1.17098	1518	343.667	1174.33
ndhK	Rhododendron datiandingense	Rhododendron griersonianum	0.00978647	0.00624678	1.56664	675	160.75	514.25
	Rhododendron datiandingense	Rhododendron heense subsp lingbaoense	0.00978647	0.00624678	1.56664	675	160.75	514.25
	Rhododendron datiandingense	Rhododendron huadingense	0.00782021	0.00624353	1.25253	675	160.833	514.167
	Rhododendron datiandingense	Rhododendron latoucheae	0.00782021	0.00624353	1.25253	675	160.833	514.167
	Rhododendron datiandingense	Rhododendron oreodoxa var fargesii	0.00978647	0.00624678	1.56664	675	160.75	514.25
	Rhododendron datiandingense	Rhododendron platypodum	0.00978647	0.00624678	1.56664	675	160.75	514.25
	Rhododendron datiandingense	Rhododendron shanii	0.00781893	0.00624678	1.25167	675	160.75	514.25
	Rhododendron datiandingense	Rhododendron simsii	0.00978807	0.00624353	1.56771	675	160.833	514.167
	Rhododendron datiandingense	Rhododendron thymifolium	0.00781893	0.00624678	1.25167	675	160.75	514.25
	Rhododendron datiandingense	Rhododendron x pulchrum	0.00978807	0.00624353	1.56771	675	160.833	514.167
	Rhododendron griersonianum	Rhododendron kawakamii	0.00782021	0.00624353	1.25253	675	160.833	514.167
	Rhododendron heense subsp lingbaoense	Rhododendron kawakamii	0.00782021	0.00624353	1.25253	675	160.833	514.167
	Rhododendron kawakamii	Rhododendron oreodoxa var fargesii	0.00782021	0.00624353	1.25253	675	160.833	514.167
	Rhododendron kawakamii	Rhododendron platypodum	0.00782021	0.00624353	1.25253	675	160.833	514.167
	Rhododendron kawakamii	Rhododendron simsii	0.00782148	0.00624029	1.25339	675	160.917	514.083
	Rhododendron kawakamii	Rhododendron x pulchrum	0.00782148	0.00624029	1.25339	675	160.917	514.083
petB	Rhododendron concinnum	Rhododendron datiandingense	0.00514405	0.00318472	1.61523	645	157.333	487.667
	Rhododendron concinnum	Rhododendron kawakamii	0.00514405	0.00318472	1.61523	645	157.333	487.667
	Rhododendron simsii	Rhododendron x pulchrum	0.00720664	0.00319149	2.25808	645	157	488
petD	Rhododendron calophytum	Rhododendron datiandingense	0.0111319	0.00852282	1.30613	480	118	362
	Rhododendron calophytum	Rhododendron kawakamii	0.0111319	0.00852282	1.30613	480	118	362
	Rhododendron datiandingense	Rhododendron oreodoxa var fargesii	0.0111319	0.00852282	1.30613	480	118	362
	Rhododendron datiandingense	Rhododendron x pulchrum	0.0111319	0.00852282	1.30613	480	118	362
	Rhododendron kawakamii	Rhododendron oreodoxa var fargesii	0.0111319	0.00852282	1.30613	480	118	362
	Rhododendron kawakamii	Rhododendron x pulchrum	0.0111319	0.00852282	1.30613	480	118	362
	Rhododendron platypodum	Rhododendron simsii	0.0111319	0.00852282	1.30613	480	118	362
rpl2	Rhododendron ambiguum	Rhododendron micranthum	0.00670021	0.00498341	1.3445	801	201.333	599.667
	Rhododendron ambiguum	Rhododendron simsii	0.00669461	0.00499586	1.34003	801	200.833	600.167
	Rhododendron ambiguum	Rhododendron x pulchrum	0.00669461	0.00499586	1.34003	801	200.833	600.167
	Rhododendron calophytum	Rhododendron micranthum	0.00669647	0.0049917	1.34152	801	201	600
	Rhododendron concinnum	Rhododendron micranthum	0.00670021	0.00498341	1.3445	801	201.333	599.667
	Rhododendron concinnum	Rhododendron simsii	0.00669461	0.00499586	1.34003	801	200.833	600.167
	Rhododendron concinnum	Rhododendron x pulchrum	0.00669461	0.00499586	1.34003	801	200.833	600.167
	Rhododendron datiandingense	Rhododendron huadingense	0.00669274	0.00500002	1.33854	801	200.667	600.333
	Rhododendron datiandingense	Rhododendron latoucheae	0.00669274	0.00500002	1.33854	801	200.667	600.333
	Rhododendron datiandingense	Rhododendron micranthum	0.0117617	0.00498755	2.3582	801	201.167	599.833
	Rhododendron datiandingense	Rhododendron simsii	0.0117518	0.00500002	2.35035	801	200.667	600.333
	Rhododendron datiandingense	Rhododendron thymifolium	0.00501674	0.0049917	1.00502	801	201	600
	Rhododendron datiandingense	Rhododendron x pulchrum	0.0117518	0.00500002	2.35035	801	200.667	600.333
	Rhododendron delavayi	Rhododendron micranthum	0.00501954	0.00498341	1.00725	801	201.333	599.667
	Rhododendron delavayi	Rhododendron simsii	0.00501534	0.00499586	1.0039	801	200.833	600.167
	Rhododendron delavayi	Rhododendron x pulchrum	0.00501534	0.00499586	1.0039	801	200.833	600.167
	Rhododendron huadingense	Rhododendron kawakamii	0.00669274	0.00500002	1.33854	801	200.667	600.333
	Rhododendron kawakamii	Rhododendron latoucheae	0.00669274	0.00500002	1.33854	801	200.667	600.333
	Rhododendron kawakamii	Rhododendron micranthum	0.0117617	0.00498755	2.3582	801	201.167	599.833
	Rhododendron kawakamii	Rhododendron simsii	0.0117518	0.00500002	2.35035	801	200.667	600.333
	Rhododendron kawakamii	Rhododendron thymifolium	0.00501674	0.0049917	1.00502	801	201	600
	Rhododendron kawakamii	Rhododendron x pulchrum	0.0117518	0.00500002	2.35035	801	200.667	600.333
	Rhododendron micranthum	Rhododendron shanii	0.00669647	0.0049917	1.34152	801	201	600
rpl14	Rhododendron ambiguum	Rhododendron calophytum	0.027268	0.0215261	1.26674	393	94.25	298.75
	Rhododendron ambiguum	Rhododendron delavayi	0.027268	0.0215261	1.26674	393	94.25	298.75
	Rhododendron ambiguum	Rhododendron griersonianum	0.027268	0.0215261	1.26674	393	94.25	298.75
	Rhododendron ambiguum	Rhododendron heense subsp lingbaoense	0.027268	0.0215261	1.26674	393	94.25	298.75
	Rhododendron ambiguum	Rhododendron huadingense	0.0201636	0.0106668	1.89031	396	94.4167	301.583
	Rhododendron ambiguum	Rhododendron latoucheae	0.0468233	0.0359673	1.30183	396	94.9167	301.083
	Rhododendron ambiguum	Rhododendron molle	0.027299	0.0214492	1.27273	393	94.5833	298.417
	Rhododendron ambiguum	Rhododendron oreodoxa var fargesii	0.027268	0.0215261	1.26674	393	94.25	298.75
	Rhododendron ambiguum	Rhododendron platypodum	0.027268	0.0215261	1.26674	393	94.25	298.75
	Rhododendron ambiguum	Rhododendron shanii	0.027268	0.0215261	1.26674	393	94.25	298.75
	Rhododendron ambiguum	Rhododendron simsii	0.0445846	0.0212028	2.10276	396	95.6667	300.333
	Rhododendron ambiguum	Rhododendron x pulchrum	0.0481817	0.0211282	2.28045	396	96	300
	Rhododendron calophytum	Rhododendron concinnum	0.027268	0.0106858	2.55179	393	94.25	298.75
	Rhododendron calophytum	Rhododendron huadingense	0.0135139	0.0106763	1.26578	393	94.3333	298.667
	Rhododendron calophytum	Rhododendron latoucheae	0.0313734	0.0305431	1.02718	393	94.6667	298.333
	Rhododendron calophytum	Rhododendron micranthum	0.0203575	0.0106858	1.90509	393	94.25	298.75
	Rhododendron calophytum	Rhododendron simsii	0.0204268	0.0105729	1.932	393	95.25	297.75
	Rhododendron calophytum	Rhododendron thymifolium	0.027268	0.0106858	2.55179	393	94.25	298.75
	Rhododendron calophytum	Rhododendron x pulchrum	0.0239132	0.0105357	2.26973	393	95.5833	297.417
	Rhododendron concinnum	Rhododendron delavayi	0.027268	0.0106858	2.55179	393	94.25	298.75
	Rhododendron concinnum	Rhododendron griersonianum	0.027268	0.0106858	2.55179	393	94.25	298.75
	Rhododendron concinnum	Rhododendron heense subsp lingbaoense	0.027268	0.0106858	2.55179	393	94.25	298.75
	Rhododendron concinnum	Rhododendron latoucheae	0.0468233	0.0249949	1.87332	396	94.9167	301.083
	Rhododendron concinnum	Rhododendron molle	0.027299	0.0106479	2.56379	393	94.5833	298.417
	Rhododendron concinnum	Rhododendron oreodoxa var fargesii	0.027268	0.0106858	2.55179	393	94.25	298.75
	Rhododendron concinnum	Rhododendron platypodum	0.027268	0.0106858	2.55179	393	94.25	298.75
	Rhododendron concinnum	Rhododendron shanii	0.027268	0.0106858	2.55179	393	94.25	298.75
	Rhododendron concinnum	Rhododendron simsii	0.0445846	0.0105265	4.23546	396	95.6667	300.333
	Rhododendron concinnum	Rhododendron x pulchrum	0.0481817	0.0104897	4.59325	396	96	300
	Rhododendron datiandingense	Rhododendron huadingense	0.013382	0.0106668	1.25454	396	94.4167	301.583
	Rhododendron datiandingense	Rhododendron latoucheae	0.0397858	0.0359673	1.10617	396	94.9167	301.083
	Rhododendron datiandingense	Rhododendron simsii	0.0375505	0.0212028	1.77101	396	95.6667	300.333
	Rhododendron datiandingense	Rhododendron x pulchrum	0.0411062	0.0211282	1.94556	396	96	300
	Rhododendron delavayi	Rhododendron huadingense	0.0135139	0.0106763	1.26578	393	94.3333	298.667
	Rhododendron delavayi	Rhododendron latoucheae	0.0313734	0.0305431	1.02718	393	94.6667	298.333
	Rhododendron delavayi	Rhododendron micranthum	0.0203575	0.0106858	1.90509	393	94.25	298.75
	Rhododendron delavayi	Rhododendron simsii	0.0204268	0.0105729	1.932	393	95.25	297.75
	Rhododendron delavayi	Rhododendron thymifolium	0.027268	0.0106858	2.55179	393	94.25	298.75
	Rhododendron delavayi	Rhododendron x pulchrum	0.0239132	0.0105357	2.26973	393	95.5833	297.417
	Rhododendron griersonianum	Rhododendron huadingense	0.0135139	0.0106763	1.26578	393	94.3333	298.667
	Rhododendron griersonianum	Rhododendron latoucheae	0.0313734	0.0305431	1.02718	393	94.6667	298.333
	Rhododendron griersonianum	Rhododendron micranthum	0.0203575	0.0106858	1.90509	393	94.25	298.75
	Rhododendron griersonianum	Rhododendron simsii	0.0204268	0.0105729	1.932	393	95.25	297.75
	Rhododendron griersonianum	Rhododendron thymifolium	0.027268	0.0106858	2.55179	393	94.25	298.75
	Rhododendron griersonianum	Rhododendron x pulchrum	0.0239132	0.0105357	2.26973	393	95.5833	297.417
	Rhododendron heense subsp lingbaoense	Rhododendron huadingense	0.0135139	0.0106763	1.26578	393	94.3333	298.667
	Rhododendron heense subsp lingbaoense	Rhododendron latoucheae	0.0313734	0.0305431	1.02718	393	94.6667	298.333
	Rhododendron heense subsp lingbaoense	Rhododendron micranthum	0.0203575	0.0106858	1.90509	393	94.25	298.75
	Rhododendron heense subsp lingbaoense	Rhododendron simsii	0.0204268	0.0105729	1.932	393	95.25	297.75
	Rhododendron heense subsp lingbaoense	Rhododendron thymifolium	0.027268	0.0106858	2.55179	393	94.25	298.75
	Rhododendron heense subsp lingbaoense	Rhododendron x pulchrum	0.0239132	0.0105357	2.26973	393	95.5833	297.417
	Rhododendron huadingense	Rhododendron latoucheae	0.036302	0.0249726	1.45367	396	95	301
	Rhododendron huadingense	Rhododendron oreodoxa var fargesii	0.0135139	0.0106763	1.26578	393	94.3333	298.667
	Rhododendron huadingense	Rhododendron platypodum	0.0135139	0.0106763	1.26578	393	94.3333	298.667
	Rhododendron huadingense	Rhododendron shanii	0.0135139	0.0106763	1.26578	393	94.3333	298.667
	Rhododendron huadingense	Rhododendron simsii	0.0340677	0.0105173	3.23922	396	95.75	300.25
	Rhododendron huadingense	Rhododendron x pulchrum	0.037604	0.0104805	3.58799	396	96.0833	299.917
	Rhododendron kawakamii	Rhododendron simsii	0.0410125	0.0321478	1.27575	396	95.3333	300.667
	Rhododendron kawakamii	Rhododendron x pulchrum	0.0445846	0.0320333	1.39182	396	95.6667	300.333
	Rhododendron latoucheae	Rhododendron micranthum	0.0397858	0.0249949	1.59176	396	94.9167	301.083
	Rhododendron latoucheae	Rhododendron molle	0.0314092	0.0304338	1.03205	393	95	298
	Rhododendron latoucheae	Rhododendron oreodoxa var fargesii	0.0313734	0.0305431	1.02718	393	94.6667	298.333
	Rhododendron latoucheae	Rhododendron platypodum	0.0313734	0.0305431	1.02718	393	94.6667	298.333
	Rhododendron latoucheae	Rhododendron shanii	0.0313734	0.0305431	1.02718	393	94.6667	298.333
	Rhododendron latoucheae	Rhododendron simsii	0.0541762	0.0354571	1.52794	396	96.25	299.75
	Rhododendron latoucheae	Rhododendron thymifolium	0.0468233	0.0249949	1.87332	396	94.9167	301.083
	Rhododendron latoucheae	Rhododendron x pulchrum	0.0578377	0.0353318	1.63699	396	96.5833	299.417
	Rhododendron micranthum	Rhododendron molle	0.0203805	0.0106479	1.91404	393	94.5833	298.417
	Rhododendron micranthum	Rhododendron oreodoxa var fargesii	0.0203575	0.0106858	1.90509	393	94.25	298.75
	Rhododendron micranthum	Rhododendron platypodum	0.0203575	0.0106858	1.90509	393	94.25	298.75
	Rhododendron micranthum	Rhododendron shanii	0.0203575	0.0106858	1.90509	393	94.25	298.75
	Rhododendron micranthum	Rhododendron simsii	0.0375505	0.0105265	3.56724	396	95.6667	300.333
	Rhododendron micranthum	Rhododendron x pulchrum	0.0411062	0.0104897	3.91873	396	96	300
	Rhododendron molle	Rhododendron simsii	0.0187244	0.0158596	1.18063	393	95.5833	297.417
	Rhododendron molle	Rhododendron thymifolium	0.027299	0.0106479	2.56379	393	94.5833	298.417
	Rhododendron molle	Rhododendron x pulchrum	0.0222049	0.0158039	1.40502	393	95.9167	297.083
	Rhododendron oreodoxa var fargesii	Rhododendron simsii	0.0204268	0.0105729	1.932	393	95.25	297.75
	Rhododendron oreodoxa var fargesii	Rhododendron thymifolium	0.027268	0.0106858	2.55179	393	94.25	298.75
	Rhododendron oreodoxa var fargesii	Rhododendron x pulchrum	0.0239132	0.0105357	2.26973	393	95.5833	297.417
	Rhododendron platypodum	Rhododendron simsii	0.0204268	0.0105729	1.932	393	95.25	297.75
	Rhododendron platypodum	Rhododendron thymifolium	0.027268	0.0106858	2.55179	393	94.25	298.75
	Rhododendron platypodum	Rhododendron x pulchrum	0.0239132	0.0105357	2.26973	393	95.5833	297.417
	Rhododendron shanii	Rhododendron simsii	0.0204268	0.0105729	1.932	393	95.25	297.75
	Rhododendron shanii	Rhododendron thymifolium	0.027268	0.0106858	2.55179	393	94.25	298.75
	Rhododendron shanii	Rhododendron x pulchrum	0.0239132	0.0105357	2.26973	393	95.5833	297.417
	Rhododendron simsii	Rhododendron thymifolium	0.0445846	0.0105265	4.23546	396	95.6667	300.333
	Rhododendron thymifolium	Rhododendron x pulchrum	0.0481817	0.0104897	4.59325	396	96	300
rpl16	Rhododendron ambiguum	Rhododendron griersonianum	0.0199127	0.00980406	2.03106	408	102.667	305.333
	Rhododendron ambiguum	Rhododendron huadingense	0.0199127	0.00980406	2.03106	408	102.667	305.333
	Rhododendron ambiguum	Rhododendron latoucheae	0.0132089	0.00982011	1.34509	408	102.5	305.5
	Rhododendron ambiguum	Rhododendron micranthum	0.0199127	0.00980406	2.03106	408	102.667	305.333
	Rhododendron ambiguum	Rhododendron shanii	0.0199127	0.00980406	2.03106	408	102.667	305.333
	Rhododendron ambiguum	Rhododendron simsii	0.0232706	0.00982011	2.36969	408	102.5	305.5
	Rhododendron concinnum	Rhododendron griersonianum	0.0199127	0.00980406	2.03106	408	102.667	305.333
	Rhododendron concinnum	Rhododendron huadingense	0.0199127	0.00980406	2.03106	408	102.667	305.333
	Rhododendron concinnum	Rhododendron latoucheae	0.0132089	0.00982011	1.34509	408	102.5	305.5
	Rhododendron concinnum	Rhododendron micranthum	0.0199127	0.00980406	2.03106	408	102.667	305.333
	Rhododendron concinnum	Rhododendron shanii	0.0199127	0.00980406	2.03106	408	102.667	305.333
	Rhododendron concinnum	Rhododendron simsii	0.0232706	0.00982011	2.36969	408	102.5	305.5
	Rhododendron griersonianum	Rhododendron heense subsp lingbaoense	0.0165387	0.00983621	1.68141	408	102.333	305.667
	Rhododendron griersonianum	Rhododendron latoucheae	0.0266547	0.0197705	1.3482	408	102.5	305.5
	Rhododendron griersonianum	Rhododendron molle	0.0165387	0.00983621	1.68141	408	102.333	305.667
	Rhododendron griersonianum	Rhododendron oreodoxa var fargesii	0.0200569	0.00988482	2.02906	405	101.833	303.167
	Rhododendron griersonianum	Rhododendron platypodum	0.0166766	0.00988482	1.68709	405	101.833	303.167
	Rhododendron griersonianum	Rhododendron thymifolium	0.0199127	0.019738	1.00885	408	102.667	305.333
	Rhododendron griersonianum	Rhododendron x pulchrum	0.0200457	0.00990113	2.02459	405	101.667	303.333
	Rhododendron heense subsp lingbaoense	Rhododendron huadingense	0.0165387	0.00983621	1.68141	408	102.333	305.667
	Rhododendron heense subsp lingbaoense	Rhododendron latoucheae	0.00987398	0.00985236	1.00219	408	102.167	305.833
	Rhododendron heense subsp lingbaoense	Rhododendron micranthum	0.0165387	0.00983621	1.68141	408	102.333	305.667
	Rhododendron heense subsp lingbaoense	Rhododendron shanii	0.0165387	0.00983621	1.68141	408	102.333	305.667
	Rhododendron heense subsp lingbaoense	Rhododendron simsii	0.0198797	0.00985236	2.01776	408	102.167	305.833
	Rhododendron huadingense	Rhododendron latoucheae	0.0266547	0.0197705	1.3482	408	102.5	305.5
	Rhododendron huadingense	Rhododendron molle	0.0165387	0.00983621	1.68141	408	102.333	305.667
	Rhododendron huadingense	Rhododendron oreodoxa var fargesii	0.0200569	0.00988482	2.02906	405	101.833	303.167
	Rhododendron huadingense	Rhododendron platypodum	0.0166766	0.00988482	1.68709	405	101.833	303.167
	Rhododendron huadingense	Rhododendron thymifolium	0.0199127	0.019738	1.00885	408	102.667	305.333
	Rhododendron huadingense	Rhododendron x pulchrum	0.0200457	0.00990113	2.02459	405	101.667	303.333
	Rhododendron kawakamii	Rhododendron latoucheae	0.0113854	0.0110094	1.03416	357	91.5	265.5
	Rhododendron latoucheae	Rhododendron micranthum	0.0266547	0.0197705	1.3482	408	102.5	305.5
	Rhododendron latoucheae	Rhododendron molle	0.00987398	0.00985236	1.00219	408	102.167	305.833
	Rhododendron latoucheae	Rhododendron oreodoxa var fargesii	0.0133115	0.00988482	1.34666	405	101.833	303.167
	Rhododendron latoucheae	Rhododendron platypodum	0.00996141	0.00988482	1.00775	405	101.833	303.167
	Rhododendron latoucheae	Rhododendron shanii	0.0266547	0.0197705	1.3482	408	102.5	305.5
	Rhododendron latoucheae	Rhododendron simsii	0.0300374	0.0198031	1.5168	408	102.333	305.667
	Rhododendron latoucheae	Rhododendron x pulchrum	0.0133041	0.00990113	1.3437	405	101.667	303.333
	Rhododendron micranthum	Rhododendron molle	0.0165387	0.00983621	1.68141	408	102.333	305.667
	Rhododendron micranthum	Rhododendron oreodoxa var fargesii	0.0200569	0.00988482	2.02906	405	101.833	303.167
	Rhododendron micranthum	Rhododendron platypodum	0.0166766	0.00988482	1.68709	405	101.833	303.167
	Rhododendron micranthum	Rhododendron thymifolium	0.0199127	0.019738	1.00885	408	102.667	305.333
	Rhododendron micranthum	Rhododendron x pulchrum	0.0200457	0.00990113	2.02459	405	101.667	303.333
	Rhododendron molle	Rhododendron shanii	0.0165387	0.00983621	1.68141	408	102.333	305.667
	Rhododendron molle	Rhododendron simsii	0.0198797	0.00985236	2.01776	408	102.167	305.833
	Rhododendron oreodoxa var fargesii	Rhododendron shanii	0.0200569	0.00988482	2.02906	405	101.833	303.167
	Rhododendron oreodoxa var fargesii	Rhododendron simsii	0.0234394	0.00990113	2.36735	405	101.667	303.333
	Rhododendron platypodum	Rhododendron shanii	0.0166766	0.00988482	1.68709	405	101.833	303.167
	Rhododendron platypodum	Rhododendron simsii	0.0200457	0.00990113	2.02459	405	101.667	303.333
	Rhododendron shanii	Rhododendron thymifolium	0.0199127	0.019738	1.00885	408	102.667	305.333
	Rhododendron shanii	Rhododendron x pulchrum	0.0200457	0.00990113	2.02459	405	101.667	303.333
	Rhododendron simsii	Rhododendron thymifolium	0.0232706	0.0197705	1.17703	408	102.5	305.5
	Rhododendron simsii	Rhododendron x pulchrum	0.0166581	0.0099175	1.67967	405	101.5	303.5
rpl20	Rhododendron calophytum	Rhododendron molle	0.0156052	0.0126053	1.23799	339	80	259
	Rhododendron calophytum	Rhododendron simsii	0.0156052	0.0126053	1.23799	339	80	259
	Rhododendron datiandingense	Rhododendron molle	0.0155951	0.0126319	1.23458	339	79.8333	259.167
	Rhododendron datiandingense	Rhododendron simsii	0.0155951	0.0126319	1.23458	339	79.8333	259.167
	Rhododendron delavayi	Rhododendron molle	0.0156052	0.0126053	1.23799	339	80	259
	Rhododendron delavayi	Rhododendron simsii	0.0156052	0.0126053	1.23799	339	80	259
	Rhododendron kawakamii	Rhododendron molle	0.0155951	0.0126319	1.23458	339	79.8333	259.167
	Rhododendron kawakamii	Rhododendron simsii	0.0155951	0.0126319	1.23458	339	79.8333	259.167
	Rhododendron molle	Rhododendron shanii	0.0156052	0.0126053	1.23799	339	80	259
	Rhododendron molle	Rhododendron simsii	0.0235006	0.0126585	1.8565	339	79.6667	259.333
	Rhododendron molle	Rhododendron x pulchrum	0.0195324	0.0126585	1.54302	339	79.6667	259.333
	Rhododendron shanii	Rhododendron simsii	0.0156052	0.0126053	1.23799	339	80	259
rpl22	Rhododendron datiandingense	Rhododendron x pulchrum	0.01115	0.0100085	1.11406	462	100.583	361.417
	Rhododendron micranthum	Rhododendron x pulchrum	0.01115	0.0100085	1.11406	462	100.583	361.417
rpl23	Rhododendron calophytum	Rhododendron huadingense	0.0184058	0.0155446	1.18407	285	65	220
	Rhododendron calophytum	Rhododendron latoucheae	0.0184058	0.0155446	1.18407	285	65	220
	Rhododendron delavayi	Rhododendron huadingense	0.0184058	0.0155446	1.18407	285	65	220
	Rhododendron delavayi	Rhododendron latoucheae	0.0184058	0.0155446	1.18407	285	65	220
	Rhododendron huadingense	Rhododendron shanii	0.0184058	0.0155446	1.18407	285	65	220
	Rhododendron latoucheae	Rhododendron shanii	0.0184058	0.0155446	1.18407	285	65	220
	Rhododendron molle	Rhododendron simsii	0.0184909	0.0153067	1.20803	285	66	219
	Rhododendron molle	Rhododendron x pulchrum	0.0184909	0.0153067	1.20803	285	66	219
rpoA	Rhododendron ambiguum	Rhododendron concinnum	0.00869919	0.00282886	3.07516	813	177.083	635.917
	Rhododendron ambiguum	Rhododendron huadingense	0.00780952	0.00562591	1.38814	822	178.417	643.583
	Rhododendron calophytum	Rhododendron griersonianum	0.0094788	0.00570345	1.66194	813	176	637
	Rhododendron calophytum	Rhododendron heense subsp lingbaoense	0.0094788	0.00570345	1.66194	813	176	637
	Rhododendron calophytum	Rhododendron oreodoxa var fargesii	0.0094788	0.00570345	1.66194	813	176	637
	Rhododendron calophytum	Rhododendron platypodum	0.00868545	0.00856744	1.01377	813	176.083	636.917
	Rhododendron calophytum	Rhododendron shanii	0.0118705	0.00856337	1.38619	813	176.167	636.833
	Rhododendron concinnum	Rhododendron datiandingense	0.0166939	0.00283019	5.89849	813	177	636
	Rhododendron concinnum	Rhododendron huadingense	0.0166939	0.00852282	1.95872	813	177	636
	Rhododendron concinnum	Rhododendron kawakamii	0.0166939	0.00283019	5.89849	813	177	636
	Rhododendron concinnum	Rhododendron micranthum	0.0118814	0.00853494	1.39209	813	176.75	636.25
	Rhododendron concinnum	Rhododendron thymifolium	0.010289	0.00283153	3.63374	813	176.917	636.083
	Rhododendron datiandingense	Rhododendron huadingense	0.0125329	0.00562854	2.22667	822	178.333	643.667
	Rhododendron datiandingense	Rhododendron micranthum	0.00780546	0.00563648	1.38481	822	178.083	643.917
	Rhododendron huadingense	Rhododendron kawakamii	0.0125329	0.00562854	2.22667	822	178.333	643.667
	Rhododendron huadingense	Rhododendron thymifolium	0.00937879	0.00563119	1.66551	822	178.25	643.75
	Rhododendron kawakamii	Rhododendron micranthum	0.00780546	0.00563648	1.38481	822	178.083	643.917
rpoB	Rhododendron ambiguum	Rhododendron griersonianum	0.0119275	0.00950346	1.25506	3192	741.25	2450.75
	Rhododendron ambiguum	Rhododendron henanense subsp lingbaoense	0.0123388	0.0108808	1.13399	3192	740.583	2451.42
	Rhododendron ambiguum	Rhododendron oreodoxa var fargesii	0.0115106	0.00950992	1.21038	3192	740.75	2451.25
	Rhododendron ambiguum	Rhododendron platypodum	0.0131659	0.0108882	1.20918	3192	740.083	2451.92
	Rhododendron calophytum	Rhododendron griersonianum	0.00614506	0.00405955	1.51373	3192	741	2451
	Rhododendron calophytum	Rhododendron henanense subsp lingbaoense	0.00655473	0.00542253	1.2088	3192	740.333	2451.67
	Rhododendron calophytum	Rhododendron micranthum	0.00778988	0.00542314	1.43642	3192	740.25	2451.75
	Rhododendron calophytum	Rhododendron oreodoxa var fargesii	0.00573264	0.0040623	1.41118	3192	740.5	2451.5
	Rhododendron calophytum	Rhododendron platypodum	0.0073766	0.0054262	1.35944	3192	739.833	2452.17
	Rhododendron concinnum	Rhododendron griersonianum	0.0128186	0.007787	1.64616	3201	742.25	2458.75
	Rhododendron concinnum	Rhododendron henanense subsp lingbaoense	0.0132289	0.00915783	1.44454	3201	741.583	2459.42
	Rhododendron concinnum	Rhododendron oreodoxa var fargesii	0.0124025	0.00779228	1.59164	3201	741.75	2459.25
	Rhododendron concinnum	Rhododendron platypodum	0.0140541	0.00916405	1.53361	3201	741.083	2459.92
	Rhododendron datiandingense	Rhododendron griersonianum	0.0120999	0.0101593	1.19102	3201	743.25	2457.75
	Rhododendron datiandingense	Rhododendron henanense subsp lingbaoense	0.0125101	0.0115348	1.08456	3201	742.583	2458.42
	Rhododendron datiandingense	Rhododendron oreodoxa var fargesii	0.0116842	0.0101662	1.14931	3201	742.75	2458.25
	Rhododendron datiandingense	Rhododendron platypodum	0.0133351	0.0115426	1.15529	3201	742.083	2458.92
	Rhododendron griersonianum	Rhododendron huadingense	0.0131664	0.00951746	1.38339	3192	740.167	2451.83
	Rhododendron griersonianum	Rhododendron kawakamii	0.0129247	0.0115322	1.12075	3201	742.75	2458.25
	Rhododendron griersonianum	Rhododendron latoucheae	0.0139999	0.0122507	1.14278	3192	740.667	2451.33
	Rhododendron griersonianum	Rhododendron micranthum	0.0133424	0.00472283	2.82507	3201	743.417	2457.58
	Rhododendron griersonianum	Rhododendron molle	0.0129677	0.00881366	1.47132	3192	741.833	2450.17
	Rhododendron griersonianum	Rhododendron platypodum	0.00285268	0.00134801	2.11621	3201	742.5	2458.5
	Rhododendron griersonianum	Rhododendron shanii	0.00655697	0.00541641	1.21058	3192	741.167	2450.83
	Rhododendron griersonianum	Rhododendron thymifolium	0.016965	0.0118875	1.42713	3201	741.917	2459.08
	Rhododendron griersonianum	Rhododendron x pulchrum	0.0152446	0.0150107	1.01558	3192	740.167	2451.83
	Rhododendron henanense subsp lingbaoense	Rhododendron huadingense	0.0135778	0.0108969	1.24603	3192	739.5	2452.5
	Rhododendron henanense subsp lingbaoense	Rhododendron kawakamii	0.0133351	0.0129123	1.03274	3201	742.083	2458.92
	Rhododendron henanense subsp lingbaoense	Rhododendron latoucheae	0.0144116	0.0136367	1.05682	3192	740	2452
	Rhododendron henanense subsp lingbaoense	Rhododendron micranthum	0.0137529	0.00608317	2.26081	3201	742.75	2458.25
	Rhododendron henanense subsp lingbaoense	Rhododendron molle	0.0125492	0.0101881	1.23175	3192	741.167	2450.83
	Rhododendron henanense subsp lingbaoense	Rhododendron thymifolium	0.0173763	0.0132702	1.30943	3201	741.25	2459.75
	Rhododendron huadingense	Rhododendron oreodoxa var fargesii	0.0127488	0.00952394	1.3386	3192	739.667	2452.33
	Rhododendron huadingense	Rhododendron platypodum	0.0144057	0.0109043	1.3211	3192	739	2453
	Rhododendron kawakamii	Rhododendron oreodoxa var fargesii	0.0125084	0.01154	1.08392	3201	742.25	2458.75
	Rhododendron kawakamii	Rhododendron platypodum	0.0141606	0.0129211	1.09593	3201	741.583	2459.42
	Rhododendron latoucheae	Rhododendron oreodoxa var fargesii	0.0135815	0.0122591	1.10788	3192	740.167	2451.83
	Rhododendron latoucheae	Rhododendron platypodum	0.0152405	0.013646	1.11684	3192	739.5	2452.5
	Rhododendron micranthum	Rhododendron oreodoxa var fargesii	0.0129256	0.00472602	2.73499	3201	742.917	2458.08
	Rhododendron micranthum	Rhododendron platypodum	0.014579	0.00608728	2.395	3201	742.25	2458.75
	Rhododendron micranthum	Rhododendron shanii	0.00820269	0.00678354	1.2092	3192	740.417	2451.58
	Rhododendron molle	Rhododendron oreodoxa var fargesii	0.01255	0.00881964	1.42296	3192	741.333	2450.67
	Rhododendron molle	Rhododendron platypodum	0.0133767	0.010195	1.31208	3192	740.667	2451.33
	Rhododendron oreodoxa var fargesii	Rhododendron platypodum	0.00244399	0.00134892	1.81181	3201	742	2459
	Rhododendron oreodoxa var fargesii	Rhododendron shanii	0.00614422	0.00542008	1.1336	3192	740.667	2451.33
	Rhododendron oreodoxa var fargesii	Rhododendron thymifolium	0.0165457	0.0118956	1.39092	3201	741.417	2459.58
	Rhododendron platypodum	Rhododendron shanii	0.00696536	0.00678738	1.02622	3192	740	2452
	Rhododendron platypodum	Rhododendron thymifolium	0.0182052	0.0132792	1.37095	3201	740.75	2460.25
	Rhododendron platypodum	Rhododendron x pulchrum	0.0164864	0.0164165	1.00426	3192	739	2453
rpoC2	Rhododendron ambiguum	Rhododendron platypodum	0.0134192	0.012711	1.05572	4110	952.083	3157.92
	Rhododendron concinnum	Rhododendron delavayi	0.00972564	0.0079066	1.23007	4110	953.583	3156.42
	Rhododendron concinnum	Rhododendron griersonianum	0.0113294	0.0100371	1.12875	4110	952.833	3157.17
	Rhododendron concinnum	Rhododendron henanense subsp lingbaoense	0.00972409	0.00897187	1.08384	4110	953.083	3156.92
	Rhododendron concinnum	Rhododendron oreodoxa var fargesii	0.0103678	0.00896714	1.1562	4110	953.583	3156.42
	Rhododendron concinnum	Rhododendron platypodum	0.0116492	0.00897898	1.29738	4110	952.333	3157.67
	Rhododendron concinnum	Rhododendron x pulchrum	0.00908064	0.00897819	1.01141	4110	952.417	3157.58
	Rhododendron delavayi	Rhododendron griersonianum	0.00222111	0.00209992	1.05771	4110	953.75	3156.25
	Rhododendron delavayi	Rhododendron latoucheae	0.0116507	0.0111025	1.04938	4110	952.75	3157.25
	Rhododendron delavayi	Rhododendron molle	0.0131018	0.0116292	1.12663	4110	953.25	3156.75
	Rhododendron delavayi	Rhododendron oreodoxa var fargesii	0.0012687	0.0010484	1.21013	4110	954.5	3155.5
	Rhododendron delavayi	Rhododendron platypodum	0.00253854	0.00104978	2.41817	4110	953.25	3156.75
	Rhododendron delavayi	Rhododendron shanii	0.00508894	0.00314713	1.61701	4110	955.25	3154.75
	Rhododendron delavayi	Rhododendron x pulchrum	0.0132634	0.012161	1.09065	4110	953.333	3156.67
	Rhododendron griersonianum	Rhododendron henanense subsp lingbaoense	0.00158558	0.00104978	1.5104	4110	953.25	3156.75
	Rhododendron griersonianum	Rhododendron latoucheae	0.0132577	0.0132465	1.00084	4110	952	3158
	Rhododendron griersonianum	Rhododendron molle	0.0147118	0.013774	1.06809	4110	952.5	3157.5
	Rhododendron griersonianum	Rhododendron oreodoxa var fargesii	0.00222111	0.00104923	2.1169	4110	953.75	3156.25
	Rhododendron griersonianum	Rhododendron platypodum	0.00285579	0.0010506	2.71823	4110	952.5	3157.5
	Rhododendron griersonianum	Rhododendron shanii	0.00668475	0.00525672	1.27166	4110	954.5	3155.5
	Rhododendron griersonianum	Rhododendron x pulchrum	0.0148737	0.0143076	1.03957	4110	952.583	3157.42
	Rhododendron henanense subsp lingbaoense	Rhododendron molle	0.0130997	0.0127021	1.03131	4110	952.75	3157.25
	Rhododendron henanense subsp lingbaoense	Rhododendron shanii	0.00508813	0.00420132	1.21108	4110	954.75	3155.25
	Rhododendron henanense subsp lingbaoense	Rhododendron x pulchrum	0.0132612	0.0132349	1.00199	4110	952.833	3157.17
	Rhododendron huadingense	Rhododendron latoucheae	0.00476495	0.00421349	1.13088	4110	952	3158
	Rhododendron latoucheae	Rhododendron oreodoxa var fargesii	0.0122944	0.0121685	1.01034	4110	952.75	3157.25
	Rhododendron latoucheae	Rhododendron platypodum	0.0135779	0.0121846	1.11435	4110	951.5	3158.5
	Rhododendron latoucheae	Rhododendron x pulchrum	0.00795742	0.00739247	1.07642	4110	951.583	3158.42
	Rhododendron molle	Rhododendron oreodoxa var fargesii	0.0137468	0.0126954	1.08282	4110	953.25	3156.75
	Rhododendron molle	Rhododendron platypodum	0.0150325	0.0127122	1.18253	4110	952	3158
	Rhododendron oreodoxa var fargesii	Rhododendron shanii	0.00540815	0.00419912	1.28793	4110	955.25	3154.75
	Rhododendron oreodoxa var fargesii	Rhododendron x pulchrum	0.0139085	0.0132279	1.05146	4110	953.333	3156.67
	Rhododendron platypodum	Rhododendron shanii	0.00636406	0.00420464	1.51358	4110	954	3156
	Rhododendron platypodum	Rhododendron x pulchrum	0.0151944	0.0132454	1.14715	4110	952.083	3157.92
rps2	Rhododendron calophytum	Rhododendron latoucheae	0.0111423	0.00617923	1.80318	705	162.5	542.5
	Rhododendron calophytum	Rhododendron molle	0.0092651	0.00619838	1.49476	705	162	543
	Rhododendron datiandingense	Rhododendron latoucheae	0.0130054	0.012442	1.04529	705	162.083	542.917
	Rhododendron kawakamii	Rhododendron latoucheae	0.0130054	0.012442	1.04529	705	162.083	542.917
	Rhododendron latoucheae	Rhododendron simsii	0.00740975	0.00617923	1.19914	705	162.5	542.5
	Rhododendron latoucheae	Rhododendron thymifolium	0.00927226	0.00618242	1.49978	705	162.417	542.583
	Rhododendron latoucheae	Rhododendron x pulchrum	0.00740975	0.00617923	1.19914	705	162.5	542.5
	Rhododendron molle	Rhododendron thymifolium	0.00740176	0.00620159	1.19353	705	161.917	543.083
rps3	Rhododendron ambiguum	Rhododendron huadingense	0.0110652	0.0060945	1.81561	711	164.75	546.25
	Rhododendron ambiguum	Rhododendron latoucheae	0.00766168	0.00630587	1.21501	684	159.25	524.75
	Rhododendron calophytum	Rhododendron delavayi	0.0312351	0.0290476	1.07531	897	210.583	686.417
	Rhododendron concinnum	Rhododendron huadingense	0.0110652	0.0060945	1.81561	711	164.75	546.25
	Rhododendron concinnum	Rhododendron latoucheae	0.00766168	0.00630587	1.21501	684	159.25	524.75
	Rhododendron datiandingense	Rhododendron huadingense	0.0110652	0.0060945	1.81561	711	164.75	546.25
	Rhododendron delavayi	Rhododendron heense subsp lingbaoense	0.0389475	0.0383172	1.01645	714	165.083	548.917
	Rhododendron delavayi	Rhododendron shanii	0.0428286	0.0382183	1.12063	714	165.5	548.5
	Rhododendron griersonianum	Rhododendron huadingense	0.0110533	0.00611624	1.80721	711	164.167	546.833
	Rhododendron griersonianum	Rhododendron latoucheae	0.0162738	0.0158904	1.02412	687	159	528
	Rhododendron griersonianum	Rhododendron micranthum	0.0128483	0.0122577	1.04818	714	164.5	549.5
	Rhododendron griersonianum	Rhododendron thymifolium	0.00920398	0.0061069	1.50714	711	164.417	546.583
	Rhododendron heense subsp lingbaoense	Rhododendron huadingense	0.0129095	0.00611936	2.10961	711	164.083	546.917
	Rhododendron heense subsp lingbaoense	Rhododendron latoucheae	0.0162712	0.0158988	1.02342	687	158.917	528.083
	Rhododendron heense subsp lingbaoense	Rhododendron micranthum	0.0128463	0.0122639	1.04749	714	164.417	549.583
	Rhododendron heense subsp lingbaoense	Rhododendron thymifolium	0.00920257	0.00611001	1.50615	711	164.333	546.667
	Rhododendron huadingense	Rhododendron kawakamii	0.0110652	0.0060945	1.81561	711	164.75	546.25
	Rhododendron huadingense	Rhododendron latoucheae	0.00958173	0.00632248	1.5155	684	158.833	525.167
	Rhododendron huadingense	Rhododendron micranthum	0.0129115	0.0122828	1.05119	711	164.167	546.833
	Rhododendron huadingense	Rhododendron molle	0.0129294	0.0122265	1.05749	711	164.917	546.083
	Rhododendron huadingense	Rhododendron oreodoxa var fargesii	0.0110533	0.00611624	1.80721	711	164.167	546.833
	Rhododendron huadingense	Rhododendron platypodum	0.0110533	0.00611624	1.80721	711	164.167	546.833
	Rhododendron latoucheae	Rhododendron molle	0.0105047	0.00944894	1.11173	687	159.75	527.25
	Rhododendron latoucheae	Rhododendron oreodoxa var fargesii	0.0162738	0.0158904	1.02412	687	159	528
	Rhododendron latoucheae	Rhododendron platypodum	0.0162738	0.0158904	1.02412	687	159	528
	Rhododendron micranthum	Rhododendron oreodoxa var fargesii	0.0128483	0.0122577	1.04818	714	164.5	549.5
	Rhododendron micranthum	Rhododendron platypodum	0.0128483	0.0122577	1.04818	714	164.5	549.5
	Rhododendron oreodoxa var fargesii	Rhododendron thymifolium	0.00920398	0.0061069	1.50714	711	164.417	546.583
	Rhododendron platypodum	Rhododendron thymifolium	0.00920398	0.0061069	1.50714	711	164.417	546.583
rps4	Rhododendron ambiguum	Rhododendron huadingense	0.0149206	0.0134382	1.11031	624	150.167	473.833
	Rhododendron ambiguum	Rhododendron kawakamii	0.0106291	0.00668528	1.58992	624	150.25	473.75
	Rhododendron ambiguum	Rhododendron molle	0.0213918	0.0134684	1.5883	624	149.833	474.167
	Rhododendron ambiguum	Rhododendron shanii	0.019273	0.00665193	2.89736	624	151	473
	Rhododendron calophytum	Rhododendron datiandingense	0.0192833	0.0133411	1.44541	624	151.25	472.75
	Rhododendron calophytum	Rhododendron kawakamii	0.0192833	0.00664088	2.90373	624	151.25	472.75
	Rhododendron calophytum	Rhododendron micranthum	0.0149578	0.00663721	2.25362	624	151.333	472.667
	Rhododendron calophytum	Rhododendron thymifolium	0.0171191	0.00663721	2.57927	624	151.333	472.667
	Rhododendron concinnum	Rhododendron huadingense	0.0149206	0.0134382	1.11031	624	150.167	473.833
	Rhododendron concinnum	Rhododendron kawakamii	0.0106291	0.00668528	1.58992	624	150.25	473.75
	Rhododendron concinnum	Rhododendron molle	0.0213918	0.0134684	1.5883	624	149.833	474.167
	Rhododendron concinnum	Rhododendron shanii	0.019273	0.00665193	2.89736	624	151	473
	Rhododendron datiandingense	Rhododendron delavayi	0.0214492	0.0133559	1.60597	624	151.083	472.917
	Rhododendron datiandingense	Rhododendron griersonianum	0.0236155	0.0133783	1.76522	624	150.833	473.167
	Rhododendron datiandingense	Rhododendron heense subsp lingbaoense	0.0236155	0.0133783	1.76522	624	150.833	473.167
	Rhododendron datiandingense	Rhododendron oreodoxa var fargesii	0.0236155	0.0133783	1.76522	624	150.833	473.167
	Rhododendron datiandingense	Rhododendron platypodum	0.0236155	0.0133783	1.76522	624	150.833	473.167
	Rhododendron delavayi	Rhododendron kawakamii	0.0214492	0.00664824	3.22629	624	151.083	472.917
	Rhododendron delavayi	Rhododendron micranthum	0.017113	0.00664456	2.5755	624	151.167	472.833
	Rhododendron delavayi	Rhododendron molle	0.0149365	0.0133932	1.11523	624	150.667	473.333
	Rhododendron delavayi	Rhododendron thymifolium	0.0192799	0.00664456	2.9016	624	151.167	472.833
	Rhododendron griersonianum	Rhododendron huadingense	0.0149391	0.0133857	1.11605	624	150.75	473.25
	Rhododendron griersonianum	Rhododendron kawakamii	0.0236155	0.00665931	3.54624	624	150.833	473.167
	Rhododendron griersonianum	Rhododendron micranthum	0.0192696	0.00665562	2.89523	624	150.917	473.083
	Rhododendron griersonianum	Rhododendron molle	0.0170856	0.0134157	1.27356	624	150.417	473.583
	Rhododendron griersonianum	Rhododendron thymifolium	0.0214415	0.00665562	3.22157	624	150.917	473.083
	Rhododendron heense subsp lingbaoense	Rhododendron huadingense	0.0149391	0.0133857	1.11605	624	150.75	473.25
	Rhododendron heense subsp lingbaoense	Rhododendron kawakamii	0.0236155	0.00665931	3.54624	624	150.833	473.167
	Rhododendron heense subsp lingbaoense	Rhododendron micranthum	0.0192696	0.00665562	2.89523	624	150.917	473.083
	Rhododendron heense subsp lingbaoense	Rhododendron molle	0.0170856	0.0134157	1.27356	624	150.417	473.583
	Rhododendron heense subsp lingbaoense	Rhododendron thymifolium	0.0214415	0.00665562	3.22157	624	150.917	473.083
	Rhododendron huadingense	Rhododendron oreodoxa var fargesii	0.0149391	0.0133857	1.11605	624	150.75	473.25
	Rhododendron huadingense	Rhododendron platypodum	0.0149391	0.0133857	1.11605	624	150.75	473.25
	Rhododendron kawakamii	Rhododendron molle	0.0214033	0.0202601	1.05643	624	150.083	473.917
	Rhododendron kawakamii	Rhododendron oreodoxa var fargesii	0.0236155	0.00665931	3.54624	624	150.833	473.167
	Rhododendron kawakamii	Rhododendron platypodum	0.0236155	0.00665931	3.54624	624	150.833	473.167
	Rhododendron kawakamii	Rhododendron shanii	0.0192833	0.0133411	1.44541	624	151.25	472.75
	Rhododendron micranthum	Rhododendron oreodoxa var fargesii	0.0192696	0.00665562	2.89523	624	150.917	473.083
	Rhododendron micranthum	Rhododendron platypodum	0.0192696	0.00665562	2.89523	624	150.917	473.083
	Rhododendron micranthum	Rhododendron shanii	0.0149578	0.0133337	1.1218	624	151.333	472.667
	Rhododendron molle	Rhododendron oreodoxa var fargesii	0.0170856	0.0134157	1.27356	624	150.417	473.583
	Rhododendron molle	Rhododendron platypodum	0.0170856	0.0134157	1.27356	624	150.417	473.583
	Rhododendron oreodoxa var fargesii	Rhododendron thymifolium	0.0214415	0.00665562	3.22157	624	150.917	473.083
	Rhododendron platypodum	Rhododendron thymifolium	0.0214415	0.00665562	3.22157	624	150.917	473.083
	Rhododendron shanii	Rhododendron thymifolium	0.0171191	0.0133337	1.2839	624	151.333	472.667
rps7	Rhododendron huadingense	Rhododendron molle	0.0115304	0.00871469	1.3231	465	115.417	349.583
rps12	Rhododendron ambiguum	Rhododendron calophytum	0.0260088	0.0213158	1.22016	369	95.1667	273.833
	Rhododendron ambiguum	Rhododendron delavayi	0.0297991	0.0213158	1.39798	369	95.1667	273.833
	Rhododendron ambiguum	Rhododendron griersonianum	0.0297991	0.0213158	1.39798	369	95.1667	273.833
	Rhododendron ambiguum	Rhododendron heense subsp lingbaoense	0.0260088	0.0213158	1.22016	369	95.1667	273.833
	Rhododendron ambiguum	Rhododendron molle	0.0279189	0.0266932	1.04592	369	95.3333	273.667
	Rhododendron ambiguum	Rhododendron oreodoxa var fargesii	0.0260088	0.0213158	1.22016	369	95.1667	273.833
	Rhododendron ambiguum	Rhododendron platypodum	0.0260088	0.0213158	1.22016	369	95.1667	273.833
	Rhododendron calophytum	Rhododendron datiandingense	0.022217	0.0213728	1.0395	369	94.9167	274.083
	Rhododendron calophytum	Rhododendron kawakamii	0.022217	0.0213728	1.0395	369	94.9167	274.083
	Rhododendron calophytum	Rhododendron micranthum	0.0259847	0.0106103	2.44901	369	94.9167	274.083
	Rhododendron calophytum	Rhododendron thymifolium	0.022217	0.0106103	2.09392	369	94.9167	274.083
	Rhododendron datiandingense	Rhododendron delavayi	0.0259847	0.0213728	1.21578	369	94.9167	274.083
	Rhododendron datiandingense	Rhododendron griersonianum	0.0259847	0.0213728	1.21578	369	94.9167	274.083
	Rhododendron datiandingense	Rhododendron heense subsp lingbaoense	0.022217	0.0213728	1.0395	369	94.9167	274.083
	Rhododendron datiandingense	Rhododendron oreodoxa var fargesii	0.022217	0.0213728	1.0395	369	94.9167	274.083
	Rhododendron datiandingense	Rhododendron platypodum	0.022217	0.0213728	1.0395	369	94.9167	274.083
	Rhododendron delavayi	Rhododendron kawakamii	0.0259847	0.0213728	1.21578	369	94.9167	274.083
	Rhododendron delavayi	Rhododendron micranthum	0.0297714	0.0106103	2.8059	369	94.9167	274.083
	Rhododendron delavayi	Rhododendron thymifolium	0.0259847	0.0106103	2.44901	369	94.9167	274.083
	Rhododendron griersonianum	Rhododendron kawakamii	0.0259847	0.0213728	1.21578	369	94.9167	274.083
	Rhododendron griersonianum	Rhododendron micranthum	0.022217	0.0106103	2.09392	369	94.9167	274.083
	Rhododendron griersonianum	Rhododendron thymifolium	0.0259847	0.0106103	2.44901	369	94.9167	274.083
	Rhododendron heense subsp lingbaoense	Rhododendron kawakamii	0.022217	0.0213728	1.0395	369	94.9167	274.083
	Rhododendron heense subsp lingbaoense	Rhododendron micranthum	0.0259847	0.0106103	2.44901	369	94.9167	274.083
	Rhododendron heense subsp lingbaoense	Rhododendron thymifolium	0.022217	0.0106103	2.09392	369	94.9167	274.083
	Rhododendron kawakamii	Rhododendron oreodoxa var fargesii	0.022217	0.0213728	1.0395	369	94.9167	274.083
	Rhododendron kawakamii	Rhododendron platypodum	0.022217	0.0213728	1.0395	369	94.9167	274.083
	Rhododendron micranthum	Rhododendron molle	0.0278929	0.0159439	1.74944	369	95.0833	273.917
	Rhododendron micranthum	Rhododendron oreodoxa var fargesii	0.0259847	0.0106103	2.44901	369	94.9167	274.083
	Rhododendron micranthum	Rhododendron platypodum	0.0259847	0.0106103	2.44901	369	94.9167	274.083
	Rhododendron micranthum	Rhododendron shanii	0.022217	0.0213728	1.0395	369	94.9167	274.083
	Rhododendron micranthum	Rhododendron simsii	0.0278584	0.0268605	1.03715	369	94.75	274.25
	Rhododendron micranthum	Rhododendron x pulchrum	0.0278584	0.0268605	1.03715	369	94.75	274.25
	Rhododendron molle	Rhododendron thymifolium	0.0241134	0.0159439	1.51239	369	95.0833	273.917
	Rhododendron oreodoxa var fargesii	Rhododendron thymifolium	0.022217	0.0106103	2.09392	369	94.9167	274.083
	Rhododendron platypodum	Rhododendron thymifolium	0.022217	0.0106103	2.09392	369	94.9167	274.083
	Rhododendron shanii	Rhododendron thymifolium	0.0259847	0.0213728	1.21578	369	94.9167	274.083
rps14	Rhododendron calophytum	Rhododendron thymifolium	0.0175961	0.0144235	1.21996	300	70	230
	Rhododendron delavayi	Rhododendron thymifolium	0.0175961	0.0144235	1.21996	300	70	230
	Rhododendron griersonianum	Rhododendron thymifolium	0.0175961	0.0144235	1.21996	300	70	230
	Rhododendron heense subsp lingbaoense	Rhododendron thymifolium	0.0175961	0.0144235	1.21996	300	70	230
	Rhododendron huadingense	Rhododendron thymifolium	0.0176284	0.0143374	1.22955	300	70.4167	229.583
	Rhododendron molle	Rhododendron thymifolium	0.0175961	0.0144235	1.21996	300	70	230
	Rhododendron oreodoxa var fargesii	Rhododendron thymifolium	0.0175961	0.0144235	1.21996	300	70	230
	Rhododendron platypodum	Rhododendron thymifolium	0.0175961	0.0144235	1.21996	300	70	230
	Rhododendron shanii	Rhododendron thymifolium	0.0175961	0.0144235	1.21996	300	70	230
	Rhododendron simsii	Rhododendron thymifolium	0.0265907	0.0143545	1.85243	300	70.3333	229.667
	Rhododendron thymifolium	Rhododendron x pulchrum	0.0220929	0.0143545	1.53909	300	70.3333	229.667
rps18	Rhododendron ambiguum	Rhododendron datiandingense	0.0158631	0.0134232	1.18177	330	75.1667	254.833
	Rhododendron ambiguum	Rhododendron kawakamii	0.0158631	0.0134232	1.18177	330	75.1667	254.833
	Rhododendron concinnum	Rhododendron datiandingense	0.0158631	0.0134232	1.18177	330	75.1667	254.833
	Rhododendron concinnum	Rhododendron kawakamii	0.0158631	0.0134232	1.18177	330	75.1667	254.833
	Rhododendron datiandingense	Rhododendron micranthum	0.0155749	0.0131872	1.18106	336	76.5	259.5
	Rhododendron datiandingense	Rhododendron simsii	0.0155749	0.0131872	1.18106	336	76.5	259.5
	Rhododendron kawakamii	Rhododendron micranthum	0.0155749	0.0131872	1.18106	336	76.5	259.5
	Rhododendron kawakamii	Rhododendron simsii	0.0155749	0.0131872	1.18106	336	76.5	259.5
rps19	Rhododendron ambiguum	Rhododendron datiandingense	0.0190713	0.0158946	1.19986	276	63.5833	212.417
	Rhododendron ambiguum	Rhododendron kawakamii	0.0190713	0.0158946	1.19986	276	63.5833	212.417
	Rhododendron ambiguum	Rhododendron x pulchrum	0.0379028	0.021278	1.78131	210	47.6667	162.333
	Rhododendron calophytum	Rhododendron datiandingense	0.019026	0.016022	1.18749	276	63.0833	212.917
	Rhododendron calophytum	Rhododendron kawakamii	0.019026	0.016022	1.18749	276	63.0833	212.917
	Rhododendron calophytum	Rhododendron x pulchrum	0.0313525	0.0215068	1.45779	210	47.1667	162.833
	Rhododendron concinnum	Rhododendron datiandingense	0.019026	0.016022	1.18749	276	63.0833	212.917
	Rhododendron concinnum	Rhododendron kawakamii	0.019026	0.016022	1.18749	276	63.0833	212.917
	Rhododendron concinnum	Rhododendron x pulchrum	0.0313525	0.0215068	1.45779	210	47.1667	162.833
	Rhododendron datiandingense	Rhododendron griersonianum	0.019026	0.016022	1.18749	276	63.0833	212.917
	Rhododendron datiandingense	Rhododendron heense subsp lingbaoense	0.019026	0.016022	1.18749	276	63.0833	212.917
	Rhododendron datiandingense	Rhododendron oreodoxa var fargesii	0.019026	0.016022	1.18749	276	63.0833	212.917
	Rhododendron datiandingense	Rhododendron platypodum	0.019026	0.016022	1.18749	276	63.0833	212.917
	Rhododendron datiandingense	Rhododendron shanii	0.019026	0.016022	1.18749	276	63.0833	212.917
	Rhododendron datiandingense	Rhododendron simsii	0.0238589	0.016022	1.48913	276	63.0833	212.917
	Rhododendron griersonianum	Rhododendron kawakamii	0.019026	0.016022	1.18749	276	63.0833	212.917
	Rhododendron griersonianum	Rhododendron x pulchrum	0.0313525	0.0215068	1.45779	210	47.1667	162.833
	Rhododendron heense subsp lingbaoense	Rhododendron kawakamii	0.019026	0.016022	1.18749	276	63.0833	212.917
	Rhododendron heense subsp lingbaoense	Rhododendron x pulchrum	0.0313525	0.0215068	1.45779	210	47.1667	162.833
	Rhododendron kawakamii	Rhododendron oreodoxa var fargesii	0.019026	0.016022	1.18749	276	63.0833	212.917
	Rhododendron kawakamii	Rhododendron platypodum	0.019026	0.016022	1.18749	276	63.0833	212.917
	Rhododendron kawakamii	Rhododendron shanii	0.019026	0.016022	1.18749	276	63.0833	212.917
	Rhododendron kawakamii	Rhododendron simsii	0.0238589	0.016022	1.48913	276	63.0833	212.917
	Rhododendron micranthum	Rhododendron x pulchrum	0.0379228	0.0212404	1.78541	210	47.75	162.25
	Rhododendron oreodoxa var fargesii	Rhododendron x pulchrum	0.0313525	0.0215068	1.45779	210	47.1667	162.833
	Rhododendron platypodum	Rhododendron x pulchrum	0.0313525	0.0215068	1.45779	210	47.1667	162.833
	Rhododendron shanii	Rhododendron x pulchrum	0.0313525	0.0215068	1.45779	210	47.1667	162.833
	Rhododendron simsii	Rhododendron x pulchrum	0.0313525	0.0215068	1.45779	210	47.1667	162.833
ycf3	Rhododendron calophytum	Rhododendron simsii	0.0103898	0.00864563	1.20174	504	116.333	387.667
